# Supplementary material for: Integrated genomics with refined cell-of-origin subtyping distinguishes subtype-specific mechanisms of treatment resistance and relapse in diffuse large B-cell lymphoma
Source: Blood Cancer J. 2025 Jul 12;15(1):120. doi: 10.1038/s41408-025-01326-5 (PMC12255755; doi:10.1038/s41408-025-01326-5)
Supplement: Supplementary file 2 — Supplemental Tables [file 41408_2025_1326_MOESM2_ESM.xlsx]

## Sheet: Supp. Table 1
	Supplemental Table 1. Patient Characteristics
		All Eligible R/R Patients	MER	Mayo Biobank	NCT01421524	p-value*
	Observations, n	228	85	73	70
	Age					0.52
	Mean (SD)	62.4 (13)	61.0 (13)	63.4 (13)	62.9 (14)
	Median	64	61	66	64
	IQR	55.0, 72.0	56.0, 70.0	54.0, 73.0	55.0, 72.25
	Range	24.0, 91.0	24.0, 83.0	28.0, 91.0	26.0, 91.0
	Not available	6	0	0	6
	Age Group, n (%)					0.49
	<=60	91 (41.0%)	39 (45.9%)	27 (37.0%)	25 (39.1%)
	>60	131 (59.0%)	46 (54.1%)	46 (63.0%)	39 (60.9%)
	Not available	6	0	0	6
	Sex, n (%)					0.91
	Male	142 (64.0%)	53 (62.3%)	48 (65.7% )	41 (64.1%)
	Female	80 (36.0%)	32 (37.6%)	25 (34.2%)	23 (35.9%)
	Not available	6	0	0	6
	Dark-zone Signature (n, %)					0.9
	ABC	68 (46.6%)	27 (43.5%)	25 (48.1%)	16 (50.0%)
	GCB	39 (26.7%)	17 (27.4%)	12 (23.1%)	10 (31.3%)
	DZsig - Positive	24 (16.4%)	12 (19.4%)	9 (17.3%)	3 (9.4%)
	Unclassified	15 (10.3%)	6 (9.7%)	6 (11.5%)	3 (9.4%)
	Not available	82	23	21	38
	Ann Arbor Stage, n (%)					1
	I-II	37 (24.2%)	21 (24.8%)	16 (23.5%)	NA
	III-IV	116 (75.8%)	64 (75.2%)	52 (76.5%)	NA
	Not available	75	0	5	70
	PS Group, n (%)					0.86
	<2	120 (85.7%)	72 (84.7%)	48 (87.3%)	NA
	>=2	20 (14.3%)	13 (15.3%)	7 (12.7%)	NA
	Not available	88	0	18	70
	aaIPI, n (%)					0.048
	0	33 (15.1%)	12 (14.1%)	16 (21.9%)	5 (8.2%)
	1	87 (39.7%)	26 (30.6%)	34 (46.6%)	27 (44.3%)
	2	82 (37.4%)	39 (45.9%)	18 (24.7%)	25 (41.0%)
	3	17 (7.8%)	8 (9.4%)	5 (6.8%)	4 (6.6%)
	Not available	9	0	0	9
	LDH Group (n, %)					0.76
	Elevated	110 (67.5%)	51 (65.4%)	26 (66.7%)	33 (71.7%)
	Not Elevated	53 (32.5%)	27 (34.5%)	13 (33.3%)	13 (28.3%)
	Not available	65	7	34	24
	Extranodal Sites, n (%)					1
	0-1	122 (77.2%)	66 (77.6%)	56 (76.7%)	NA
	>=2	36 (22.8%)	19 (22.4%)	17 (23.3%)	NA
	Not available	70	0	0	70
	Bulky Disease, n (%)					0.4
	Yes	13 (8.4%)	9 (10.7%)	4 (5.6%)	NA
	No	142 (91.6%)	75 (89.3%)	67 (94.4%)	NA
	Not available	73	1	2	70
	Bone Marrow Involvement, n (%)					0.93
	Yes	33 (23.1%)	20 (24.1%)	13 (22.0%)	NA
	None	109 (76.2%)	63 (75.9%)	46 (78.0%)	NA
	Not available	86	2	14	70
	B Symptoms, n (%)					0.16
	Yes	44 (30.1%)	30 (35.3%)	14 (23.0%)	NA
	No	102 (69.9%)	55 (64.7%)	47 (77.0%)	NA
	Not available	82	0	12	70
	EFS24, n (%)					0.5
	Achieved	36 (23.8%)	18 (21.2%)	18 (27.3%)	NA
	Failed	115 (76.2%)	67 (78.8%)	48 (72.7%)	NA
	Not available	77	0	7	70
	Last Follow-up, n (%)					0.38
	Alive	52 (28.0%)	22 (28.2%)	14 (22.6%)	16 (34.8%)
	Dead	134 (72.0%)	56 (71.8%)	48 (77.4%)	30 (65.2%)
	Not available	42	7	11	24
	Primary COD, n (%)					0.51
	Disease	88 (88.0%)	50 (90.9%)	38 (84.4%)	NA
	Therapy	5 (5.0%)	3 (5.5%)	2 (4.4%)	NA
	Other	7 (7.0%)	2 (3.6%)	5 (11.1%)	NA
	Not available	128	30	28	70
	Time from Dx to Relapse Sample (months)					0.0053
	Mean (SD)	24.9 (28)	21.9 (28)	28.6 (28)	NA
	Median	13.8	10.9	18.5	NA
	IQR	7.9, 29.0	6.08, 24.76	10.4, 34.8	NA
	Range	1.64, 149.8	1.64, 149.8	2.7, 135.9	NA
	Not available	70	0	0	70
	Time from Relapse to Last Follow-up (months)					0.039
	Mean (SD)	39.9 (53)	45.6 (55)	32.6 (49)	NA
	Median	10.2	13.4	6.14	NA
	IQR	3.45, 65.0	5.24, 78.4	2.93, 41.5	NA
	Range	0.03, 210.1	0.49, 210.1	0.03, 188.1	NA
	Not available	88	7	11	70
	Sample Type, n (%)					0.11
	R1	96 (60.8%)	59 (69%)	37 (51%)	NA
	R2	36 (22.8%)	17 (20%)	19 (26%)	NA
	R3	17 (10.8%	6 (7.1%)	11 (15%)	NA
	R4	4 (2.5%)	1 (1.2%)	3 (4.1%)	NA
	R5	2 (1.3%)	2 (2.4%)	0	NA
	R6	1 (0.6%)	0	1 (1.4%)	NA
	R7	1 (0.6%)	0	1 (1.4%)	NA
	R10	1 (0.6%)	0	1 (1.4%)	NA
	Not available	70	0	0	70
	* p-value represents comparison between four cohorts. All eligible R/R patients column shown here as reference. Categorical variables were analyzed using Chi-square test, numerical variables were analyzed using Kruskal-Wallis test.

## Sheet: Supp. Table 2
	Supplemental Table 2. Summary of Treatment Regimens
		All Eligible R/R Patients		All Eligible R/R Patients
	Observations	N=228	Observations	N=228
	Frontline Therapy, n (%)		R/R Therapy Regimen 2, n (%)
	CHOP	5 (3.2%)	BCNU (carmustine)	1 (1.3%)
	ER-CHOP	2 (1.3%)	BEAM	26 (32.5%)
	highdosemethotrexate	1 (0.6%)	Bendamustine (Treanda)	3 (3.8%)
	MR-CHOP	6 (3.8%)	Bortezomib (Velcade)	1 (1.3%)
	non-IC	6 (3.8%)	carboplatin(Paraplatin)	1 (1.3%)
	Other	3 (1.9%)	dexamethasone(Decadron)	1 (1.3%)
	R-Bendamustine	2 (1.3%)	DHAP Reg (decadron, cisplatin, cytarabine)	1 (1.3%)
	R-CHOP	115 (72.8%)	etoposide(Toposar)	1 (1.3%)
	R-CVP	1 (0.6%)	everolimus(RAD001	5 (6.3%)
	R-EPOCH	5 (3.2%)	Gemcitabine (GEMZAR)	3 (3.8%)
	R2-CHOP	9 (5.7%)	ICE Reg (ifosfamide, carboplatin, etoposide)	3 (3.8%)
	Surgery	3 (1.9%)	Lenalidomide (Revlimid)	2 (2.5%)
	R/R Therapy Regimen 1, n (%)		maintenanceR	1 (1.3%)
	Bendamustine (Treanda)	1 (0.7%)	Methotrexate (MTX)	1 (1.3%)
	CEPP Reg (cytoxan, etop, procarbazine, pred)	1 (0.7%)	Other	4 (5.0%)
	chlorambucil(Leukeran)	1 (0.7%)	Panobinostat (LBH 589)	1 (1.3%)
	CHOP	1 (0.7%)	R-Bendamustine	1 (1.3%)
	DHAP	7 (4.9%)	R-ICE Reg (Rituxan + ICE)	1 (1.3%)
	EPOCH-R Reg (Rituxan-EPOCH)	1 (0.7%)	Radiation	2 (2.5%)
	ESHAP	2 (1.4%)	Rituximab (R, Rituxan, MabThera)	17 (21.3%)
	Everolimus (RAD001)	8 (5.6%)	Solu-Medrol (Methylprednisolone, Medrol)	4 (5.0%)
	Gemcitabine (GEMZAR)	2 (1.4%)	R/R Therapy Regimen 3, n (%)
	High dose methotrexate	2 (1.4%)	AllogeneicSCT	1 (2.9%)
	ibritumomab(Zevalin)	2 (1.4%)	Autologous SCT	13 (38.2%)
	ICE	9 (6.3%)	BEAM Reg (BCNU, etopo, cytarabine, melphalan)	5 (14.7%)
	Lenalidomide (Revlimid)	3 (2.1%)	cisplatin(Platinol)	1 (2.9%)
	Methotrexate (MTX)	8 (5.6%)	Dexamethasone (Decadron)	3 (8.8%)
	methylprednisolone(Medrol)	3 (2.1%)	Etoposide (VP-16,VePesid)	1 (2.9%)
	MRT(MT-R)	1 (0.7%)	Oxaliplatin (Eloxatin)	1 (2.9%)
	nivolumab(Opdivo)	1 (0.7%)	Radiation	1 (2.9%)
	Other	15 (10.6%)	rituximab(Rituxan)	1 (2.9%)
	panobinostat(Faridak)	1 (0.7%)	Temozolomide (TMZ / Temodar)	7 (20.6%)
	R-Bendamustine	2 (1.4%)	R/R Therapy Regimen 4, n (%)
	R-CHOP Reg (Rituxan + CHOP)	4 (2.8%)	BCNU (carmustine)	4 (40%)
	R-DHAP	2 (1.4%)	BEAM Reg (BCNU, etopo, cytarabine, melphalan)	1 (10%)
	R-GDP	1 (0.7%)	Cisplatin (CPPD/Platinol)	1 (10%)
	R-ICE	34 (23.9%)	Cyclophosphamide (Cytoxan / CTX / CP)	1 (10%)
	Radiation	3 (2.1%)	gemcitabine(Gemzar)	1 (10%)
	Rituximab (R, Rituxan, MabThera)	14 (9.9%)	Radiation	2 (20%)
	ROAD	3 (2.1%)	R/R Therapy Regimen 5, n (%)
	sorafenib(Nexavar)	3 (2.1%)	BEAM	1 (100%)
	Surgery	3 (2.1%)	R/R Therapy Regimen 6, n (%)
	Temozolomide (TMZ / Temodar)	1 (0.7%)	AutologousSCT	1 (100%)
	tipifarnib(Zarnestra)	3 (2.1%)

## Sheet: Supp. Table 3
	Supplemental Table 3. Patient Characteristics
		ndDLBCL	rrDLBCL	p-value*
	Observations, n	420	228
	Age			0.89
	Mean (SD)	63.0 (14)	62.4 (13)
	Median	65	64
	IQR	55.0, 73.0	55.0, 72.0
	Range	18.0, 93.0	24.0, 91.0
	Not available	0	6
	Age Group, n (%)			0.35
	<=60	155 (36.9%)	91 (41.0%)
	>60	265 (63.1%)	131 (59.0%)
	Not available	0	6
	Sex, n (%)			0.09
	Male	238 (56.7%)	142 (64.0%)
	Female	182 (43.3%)	80 (36.0%)
	Not available	0	6
	Dark-zone Signature (n, %)			0.02
	ABC	102 (33.4%)	68 (46.6%)
	GCB	122 (40.0%)	39 (26.7%)
	DZsig - Positive	44 (14.4%)	24 (16.4%)
	Unclassified	37 (12.1%)	15 (10.3%)
	Not available	115	82
	Ann Arbor Stage, n (%)			<0.001
	I-II	173 (41.3%)	37 (24.2%)
	III-IV	246 (58.7%)	116 (75.8%)
	Not available	1	75
	PS Group, n (%)			0.82
	<2	353 (84.4%)	120 (85.7%)
	>=2	65 (15.6%)	20 (14.3%)
	Not available	2	88
	LDH Group (n, %)			<0.001
	Elevated	201 (50.8%)	110 (67.5%)
	Not Elevated	195 (49.2%)	53 (32.5%)
	Not available	24	65
	Extranodal Sites, n (%)			0.58
	0-1	335 (79.8%)	122 (77.2%)
	>=2	85 (20.2%)	36 (22.8%)
	Not available	0	70
	Bulky Disease, n (%)			0.97
	Yes	36 (8.9%)	13 (8.4%)
	No	367 (91.1%)	142 (91.6%)
	Not available	17	73
	Bone Marrow Involvement, n (%)			0.07
	Yes	60 (15.9%)	33 (23.1%)
	None	318 (84.1%)	109 (76.2%)
	Not available	42	86
	B Symptoms, n (%)			0.13
	Yes	94 (23.3%)	44 (30.1%)
	No	310 (76.7%)	102 (69.9%)
	Not available	16	82
	EFS24, n (%)			<0.001
	Achieved	328 (78.1%)	36 (23.8%)
	Failed	92 (21.9%)	115 (76.2%)
	Not available	0	77
	Last Follow-up, n (%)			<0.001
	Alive	293 (69.8%)	52 (28.0%)
	Dead	127 (30.2%)	134 (72.0%)
	Not available	0	42
	*Categorical variables were analyzed using Chi-square test, numerical variables were analyzed using Kruskal-Wallis test.

## Sheet: Supp. Table 4
	Supplemental Table 4. Sequencing QC metrics
	Pub_ID	First_available_relapse	Component	Tissue	Assay	Genomic_reference	Mean_coverage	Median_coverage	PCT_EXC_DUPE	PCT_EXC_MAPQ	PCT_EXC_BASEQ	PCT_EXC_OVERLAP	PCT_10X	PCT_30X	PCT_100X
	SPUB17447	1	Tumor	FFPE	WES	GRCh38.p10	167.233	149	0.376995	0.043586	0.003068	0.091363	0.968007	0.948827	0.738872
	SPUB13311	1	Tumor	FFPE	WES	GRCh38.p10	178.249	136	0.323027	0.052705	0.003966	0.073844	0.968514	0.951095	0.669725
	SPUB14128	0	Tumor	FFPE	WES	GRCh38.p10	164.065	133	0.342798	0.047109	0.002772	0.08251	0.991275	0.980521	0.685844
	SPUB12857	1	Tumor	FFPE	WES	GRCh38.p10	173.459	129	0.324468	0.050173	0.003751	0.058626	0.970511	0.954183	0.641461
	SPUB13014	1	Tumor	FFPE	WES	GRCh38.p10	164.711	128	0.358426	0.05032	0.003423	0.095199	0.969107	0.949822	0.65019
	SPUB12334	1	Tumor	FFPE	WES	GRCh38.p10	146.923	126	0.460387	0.037766	0.002285	0.080473	0.963673	0.930692	0.637919
	SPUB1198	1	Tumor	FFPE	WES	GRCh38.p10	154.816	125	0.368138	0.052047	0.004732	0.106448	0.965281	0.935177	0.627282
	SPUB17545	1	Tumor	FFPE	WES	GRCh38.p10	137.264	125	0.328989	0.049893	0.003341	0.07528	0.967314	0.940237	0.647019
	SPUB19005	1	Tumor	FFPE	WES	GRCh38.p10	158.537	124	0.357911	0.045293	0.002709	0.109742	0.964376	0.934369	0.617947
	SPUB16580	1	Tumor	FFPE	WES	GRCh38.p10	145.011	121	0.636057	0.032118	0.000826	0.06239	0.987728	0.965518	0.621849
	SPUB12501	1	Tumor	FFPE	WES	GRCh38.p10	135.657	119	0.404585	0.048404	0.002563	0.101763	0.964275	0.934085	0.612164
	SPUB12195	1	Tumor	FFPE	WES	GRCh38.p10	157.512	117	0.358758	0.052986	0.002631	0.113441	0.966291	0.936664	0.584953
	SPUB18587	1	Tumor	FFPE	WES	GRCh38.p10	159.339	117	0.33851	0.053298	0.003192	0.095283	0.967675	0.93964	0.585328
	SPUB14664	1	Tumor	FFPE	WES	GRCh38.p10	154.96	112	0.413552	0.045202	0.001859	0.093065	0.966486	0.937749	0.562732
	SPUB747	1	Tumor	FFPE	WES	GRCh38.p10	135.648	111	0.397578	0.056039	0.004249	0.101283	0.963756	0.921829	0.560739
	SPUB13287	1	Tumor	FFPE	WES	GRCh38.p10	124.571	111	0.410499	0.042994	0.002556	0.094698	0.965521	0.933297	0.572238
	SPUB17016	1	Tumor	FFPE	WES	GRCh38.p10	127.748	111	0.429579	0.049868	0.002161	0.108073	0.964379	0.927625	0.570135
	SPUB16029	1	Tumor	FFPE	WES	GRCh38.p10	148.712	110	0.590272	0.040818	0.000986	0.084739	0.98925	0.960682	0.555231
	SPUB18021	1	Tumor	FFPE	WES	GRCh38.p10	138.179	110	0.430487	0.044324	0.001761	0.090814	0.965639	0.935296	0.557449
	SPUB12480	1	Tumor	FFPE	WES	GRCh38.p10	152.345	109	0.390745	0.051181	0.002436	0.11239	0.964985	0.923605	0.546807
	SPUB16254	1	Tumor	FFPE	WES	GRCh38.p10	139.727	109	0.349986	0.050221	0.0026	0.122472	0.964017	0.92482	0.550345
	SPUB14181	0	Tumor	FFPE	WES	GRCh38.p10	128.427	108	0.606649	0.037815	0.000845	0.072761	0.98644	0.953703	0.55451
	SPUB2443	1	Tumor	FFPE	WES	GRCh38.p10	146.224	106	0.381763	0.054833	0.00521	0.097693	0.965164	0.923374	0.533396
	SPUB16485	1	Tumor	FFPE	WES	GRCh38.p10	123.439	106	0.66748	0.029295	0.000768	0.057734	0.986446	0.951848	0.541872
	SPUB13293	1	Tumor	FFPE	WES	GRCh38.p10	132.153	105	0.372792	0.049549	0.002808	0.124878	0.964023	0.92273	0.532739
	SPUB16871	0	Tumor	FFPE	WES	GRCh38.p10	136.129	105	0.361365	0.050718	0.002578	0.118421	0.964656	0.926042	0.532083
	SPUB17577	1	Tumor	FFPE	WES	GRCh38.p10	155.042	104	0.369496	0.042098	0.002853	0.13118	0.963223	0.917133	0.521611
	SPUB18620	1	Tumor	FFPE	WES	GRCh38.p10	143.116	104	0.392023	0.048198	0.00274	0.101686	0.965948	0.924029	0.523833
	SPUB14020	1	Tumor	FFPE	WES	GRCh38.p10	130.739	103	0.504739	0.044352	0.001489	0.106817	0.963389	0.919668	0.519644
	SPUB18995	1	Tumor	FFPE	WES	GRCh38.p10	160.765	103	0.399645	0.047953	0.002493	0.099951	0.965195	0.918306	0.516291
	SPUB16066	1	Tumor	FFPE	WES	GRCh38.p10	116.491	102	0.64424	0.037035	0.000717	0.064853	0.984515	0.949419	0.516063
	SPUB15328	1	Tumor	FFPE	WES	GRCh38.p10	120.17	101	0.457802	0.043808	0.002091	0.113755	0.960424	0.907855	0.506891
	SPUB17026	1	Tumor	FFPE	WES	GRCh38.p10	113.698	101	0.437614	0.042291	0.002435	0.097039	0.956449	0.900668	0.506237
	SPUB1715	1	Tumor	FFPE	WES	GRCh38.p10	140.596	100	0.408075	0.045403	0.00432	0.118923	0.96338	0.916026	0.502463
	SPUB2009	1	Tumor	FFPE	WES	GRCh38.p10	150.462	99	0.408017	0.057082	0.004602	0.091373	0.963261	0.899885	0.497331
	SPUB23051	1	Tumor	FFPE	WES	GRCh38.p10	115.544	98	0.393808	0.054945	0.0041	0.108802	0.960711	0.908171	0.489157
	SPUB14491	1	Tumor	FFPE	WES	GRCh38.p10	119.096	98	0.476735	0.045546	0.001774	0.118635	0.961392	0.913951	0.488504
	SPUB23070	1	Tumor	FFPE	WES	GRCh38.p10	117.849	97	0.479139	0.046441	0.003608	0.089326	0.962032	0.913593	0.483735
	SPUB16294	0	Tumor	FFPE	WES	GRCh38.p10	130.683	96	0.424753	0.051253	0.002228	0.104856	0.96335	0.909155	0.481414
	SPUB19887	1	Tumor	FFPE	WES	GRCh38.p10	110.23	95	0.464873	0.050196	0.003632	0.085538	0.960548	0.906808	0.471412
	SPUB16359	1	Tumor	FFPE	WES	GRCh38.p10	106.529	95	0.574911	0.03868	0.001452	0.078842	0.958317	0.902652	0.472643
	SPUB4644	1	Tumor	FFPE	WES	GRCh38.p10	120.287	94	0.404774	0.050977	0.003918	0.121535	0.961312	0.907577	0.469667
	SPUB16294	0	Tumor	FFPE	WES	GRCh38.p10	124.935	94	0.483325	0.041894	0.001866	0.101213	0.964095	0.909336	0.471315
	SPUB23117	1	Tumor	FFPE	WES	GRCh38.p10	126.138	93	0.397468	0.052672	0.004207	0.097155	0.963639	0.903672	0.467473
	SPUB4655	1	Tumor	FFPE	WES	GRCh38.p10	130.074	93	0.450247	0.046222	0.003751	0.095481	0.96226	0.903637	0.466461
	SPUB188	1	Tumor	FFPE	WES	GRCh38.p10	112.958	92	0.469977	0.048454	0.003262	0.098415	0.960048	0.898758	0.454488
	SPUB16011	0	Tumor	FFPE	WES	GRCh38.p10	110.457	92	0.411392	0.045374	0.00233	0.12235	0.959187	0.902256	0.455085
	SPUB23104	1	Tumor	FFPE	WES	GRCh38.p10	130.249	91	0.408683	0.055877	0.003902	0.098549	0.962952	0.90414	0.456742
	SPUB23105	1	Tumor	FFPE	WES	GRCh38.p10	114.751	91	0.434353	0.057602	0.003737	0.105917	0.960493	0.900648	0.451416
	SPUB23109	1	Tumor	FFPE	WES	GRCh38.p10	140.406	91	0.351942	0.056297	0.004488	0.101615	0.963747	0.894509	0.45883
	SPUB4065	1	Tumor	FFPE	WES	GRCh38.p10	119.197	91	0.45538	0.054814	0.003544	0.100553	0.961178	0.903627	0.450978
	SPUB23090	1	Tumor	FFPE	WES	GRCh38.p10	133.95	90	0.405437	0.049951	0.003854	0.111254	0.961357	0.890293	0.452991
	SPUB844	1	Tumor	FFPE	WES	GRCh38.p10	101.984	89	0.55705	0.042595	0.002732	0.073366	0.958122	0.896908	0.432403
	SPUB16939	1	Tumor	FFPE	WES	GRCh38.p10	118.089	89	0.440336	0.048948	0.002008	0.120781	0.961772	0.900005	0.43936
	SPUB16011	1	Tumor	FFPE	WES	GRCh38.p10	106.377	88	0.491539	0.047593	0.001609	0.102725	0.958834	0.895492	0.428739
	SPUB17444	1	Tumor	FFPE	WES	GRCh38.p10	109.887	88	0.458583	0.044052	0.002139	0.101682	0.961029	0.898364	0.426691
	SPUB17909	1	Tumor	FFPE	WES	GRCh38.p10	123.126	88	0.430355	0.041983	0.002574	0.101662	0.963551	0.899463	0.439406
	SPUB1493	1	Tumor	FFPE	WES	GRCh38.p10	146.391	87	0.406308	0.049157	0.004618	0.104994	0.960465	0.87542	0.44589
	SPUB23096	1	Tumor	FFPE	WES	GRCh38.p10	105.425	86	0.480236	0.056711	0.002956	0.099364	0.959421	0.891749	0.417739
	SPUB4235	1	Tumor	FFPE	WES	GRCh38.p10	108.677	86	0.441976	0.057297	0.003326	0.113761	0.960086	0.89001	0.420989
	SPUB14582	1	Tumor	FFPE	WES	GRCh38.p10	113.369	86	0.390826	0.054599	0.002376	0.123537	0.96101	0.898378	0.42095
	SPUB16691	1	Tumor	FFPE	WES	GRCh38.p10	101.196	86	0.699785	0.032629	0.000522	0.061555	0.986785	0.940995	0.40226
	SPUB22218	1	Tumor	FFPE	WES	GRCh38.p10	103.321	85	0.417612	0.049987	0.0037	0.116783	0.95877	0.889075	0.405382
	SPUB12553	1	Tumor	FFPE	WES	GRCh38.p10	100.964	85	0.521777	0.042286	0.001692	0.07235	0.963308	0.913579	0.399257
	SPUB16712	1	Tumor	FFPE	WES	GRCh38.p10	137.609	85	0.399699	0.041152	0.002466	0.120512	0.961452	0.884486	0.436687
	SPUB16925	1	Tumor	FFPE	WES	GRCh38.p10	106.021	85	0.39258	0.053503	0.002249	0.119308	0.961477	0.903169	0.409853
	SPUB1282	1	Tumor	FFPE	WES	GRCh38.p10	119.296	84	0.460352	0.047384	0.003343	0.08694	0.961526	0.886142	0.417209
	SPUB17035	1	Tumor	FFPE	WES	GRCh38.p10	96.7322	84	0.499139	0.044168	0.001975	0.072364	0.964237	0.908006	0.384544
	SPUB23032	1	Tumor	FFPE	WES	GRCh38.p10	106.582	83	0.476204	0.058231	0.003528	0.094566	0.960801	0.888635	0.3995
	SPUB13238	1	Tumor	FFPE	WES	GRCh38.p10	113.131	83	0.424608	0.049646	0.002132	0.104113	0.963243	0.894673	0.408175
	SPUB2527	1	Tumor	FFPE	WES	GRCh38.p10	101.457	82	0.495799	0.051619	0.003012	0.098363	0.958856	0.885788	0.391649
	SPUB16790	1	Tumor	FFPE	WES	GRCh38.p10	91.7847	82	0.512345	0.039655	0.001667	0.091863	0.951627	0.874084	0.374258
	SPUB23049	1	Tumor	FFPE	WES	GRCh38.p10	101.576	81	0.447866	0.071173	0.003386	0.103277	0.956728	0.872134	0.3928
	SPUB23123	1	Tumor	FFPE	WES	GRCh38.p10	97.1243	81	0.438126	0.050692	0.00386	0.119591	0.95608	0.881599	0.378922
	SPUB16076	0	Tumor	FFPE	WES	GRCh38.p10	120.478	81	0.432951	0.046104	0.002082	0.126708	0.958708	0.872099	0.405742
	SPUB23119	1	Tumor	FFPE	WES	GRCh38.p10	125.193	80	0.480715	0.045304	0.00318	0.0959	0.956662	0.86003	0.405655
	SPUB3696	1	Tumor	FFPE	WES	GRCh38.p10	99.3623	80	0.410899	0.058922	0.003529	0.121077	0.958881	0.882462	0.375805
	SPUB5572	1	Tumor	FFPE	WES	GRCh38.p10	94.2944	80	0.477332	0.051906	0.00323	0.092501	0.955592	0.879782	0.370557
	SPUB2716	1	Tumor	FFPE	WES	GRCh38.p10	95.0862	79	0.522189	0.048971	0.00297	0.085221	0.953963	0.873334	0.363056
	SPUB18932	1	Tumor	FFPE	WES	GRCh38.p10	120.143	79	0.401125	0.048889	0.002374	0.099261	0.961937	0.881038	0.402151
	SPUB5044	1	Tumor	FFPE	WES	GRCh38.p10	119.947	77	0.40485	0.055186	0.004055	0.119741	0.958491	0.859807	0.383479
	SPUB17791	1	Tumor	FFPE	WES	GRCh38.p10	122.372	76	0.421471	0.045427	0.002414	0.11672	0.959656	0.859169	0.387139
	SPUB14181	1	Tumor	FFPE	WES	GRCh38.p10	91.8991	75	0.659849	0.039126	0.000721	0.078132	0.985924	0.912548	0.327666
	SPUB14544	1	Tumor	FFPE	WES	GRCh38.p10	95.851	75	0.712965	0.033033	0.000504	0.057143	0.983821	0.898961	0.339754
	SPUB14894	1	Tumor	FFPE	WES	GRCh38.p10	95.759	75	0.454052	0.05281	0.001936	0.121238	0.956922	0.866336	0.351195
	SPUB4864	1	Tumor	FFPE	WES	GRCh38.p10	91.9013	74	0.474946	0.053916	0.003784	0.093475	0.955988	0.866186	0.337909
	SPUB14128	1	Tumor	FFPE	WES	GRCh38.p10	99.3751	74	0.445673	0.051357	0.001896	0.133921	0.956934	0.863072	0.349599
	SPUB14512	1	Tumor	FFPE	WES	GRCh38.p10	90.5127	74	0.696515	0.033279	0.000595	0.070009	0.983566	0.907368	0.315189
	SPUB14842	1	Tumor	FFPE	WES	GRCh38.p10	114.454	74	0.499127	0.041113	0.001733	0.097115	0.958605	0.854413	0.372703
	SPUB16294	1	Tumor	FFPE	WES	GRCh38.p10	98.1274	74	0.561608	0.041601	0.00135	0.088606	0.957582	0.864474	0.342148
	SPUB17577	0	Tumor	FFPE	WES	GRCh38.p10	108.936	74	0.423761	0.051169	0.002031	0.118445	0.958046	0.859409	0.365939
	SPUB17810	1	Tumor	FFPE	WES	GRCh38.p10	105.995	74	0.440297	0.047387	0.002064	0.106036	0.957987	0.86127	0.359678
	SPUB23042	1	Tumor	FFPE	WES	GRCh38.p10	87.1604	72	0.493776	0.059497	0.003364	0.096602	0.953618	0.854929	0.322373
	SPUB19384	1	Tumor	FFPE	WES	GRCh38.p10	122.999	71	0.430235	0.054459	0.003497	0.103867	0.954931	0.825862	0.371294
	SPUB19423	1	Tumor	FFPE	WES	GRCh38.p10	85.2261	71	0.564227	0.046239	0.002927	0.068742	0.956572	0.865432	0.303857
	SPUB14663	1	Tumor	FFPE	WES	GRCh38.p10	89.765	71	0.718315	0.034851	0.00046	0.061472	0.983432	0.896415	0.308113
	SPUB16076	1	Tumor	FFPE	WES	GRCh38.p10	112.547	71	0.496275	0.042347	0.001792	0.104255	0.958234	0.850267	0.356442
	SPUB23107	1	Tumor	FFPE	WES	GRCh38.p10	93.3294	70	0.494323	0.051199	0.002723	0.106846	0.956332	0.8512	0.324467
	SPUB18669	1	Tumor	FFPE	WES	GRCh38.p10	89.0564	70	0.550311	0.038256	0.00131	0.10272	0.952756	0.849795	0.30916
	SPUB16365	1	Tumor	FFPE	WES	GRCh38.p10	107.448	69	0.49824	0.042504	0.001835	0.103014	0.958476	0.858206	0.329772
	SPUB1632	1	Tumor	FFPE	WES	GRCh38.p10	113.96	67	0.449236	0.060797	0.003563	0.087584	0.955302	0.811262	0.354358
	SPUB16365	0	Tumor	FFPE	WES	GRCh38.p10	96.5444	67	0.483349	0.044158	0.001776	0.114649	0.956278	0.847127	0.309628
	SPUB2929	1	Tumor	FFPE	WES	GRCh38.p10	94.4976	66	0.535159	0.047263	0.002867	0.074715	0.955092	0.827332	0.315497
	SPUB11983	1	Tumor	FFPE	WES	GRCh38.p10	87.577	66	0.575076	0.035409	0.001753	0.073086	0.958931	0.848343	0.300869
	SPUB14923	1	Tumor	FFPE	WES	GRCh38.p10	84.8618	65	0.525106	0.050681	0.001481	0.111894	0.953661	0.831994	0.285199
	SPUB438	1	Tumor	FFPE	WES	GRCh38.p10	88.9319	64	0.463984	0.057316	0.003075	0.114491	0.950569	0.812245	0.295116
	SPUB1301	1	Tumor	FFPE	WES	GRCh38.p10	90.6082	64	0.444161	0.049545	0.003455	0.123184	0.948367	0.806361	0.303264
	SPUB23068	1	Tumor	FFPE	WES	GRCh38.p10	88.2933	64	0.495519	0.068608	0.003425	0.090009	0.948583	0.80841	0.300529
	SPUB19213	1	Tumor	FFPE	WES	GRCh38.p10	91.2213	64	0.550107	0.045761	0.001553	0.090449	0.955078	0.826481	0.300215
	SPUB516	1	Tumor	FFPE	WES	GRCh38.p10	80.0286	62	0.563645	0.044009	0.003493	0.081002	0.95068	0.818435	0.261356
	SPUB16602	1	Tumor	FFPE	WES	GRCh38.p10	98.9182	62	0.535051	0.039397	0.001403	0.111534	0.952559	0.807341	0.30392
	SPUB15766	1	Tumor	FFPE	WES	GRCh38.p10	80.9885	61	0.715249	0.029644	0.000514	0.061615	0.952985	0.818718	0.258439
	SPUB16602	0	Tumor	FFPE	WES	GRCh38.p10	98.5141	61	0.476345	0.044541	0.001847	0.117121	0.952989	0.804343	0.303982
	SPUB17065	1	Tumor	FFPE	WES	GRCh38.p10	91.1376	61	0.455185	0.046645	0.001939	0.135088	0.953096	0.816314	0.276356
	SPUB16483	1	Tumor	FFPE	WES	GRCh38.p10	118.22	60	0.494515	0.042642	0.001819	0.107857	0.950707	0.782503	0.333325
	SPUB756	1	Tumor	FFPE	WES	GRCh38.p10	84.6198	59	0.504553	0.057765	0.003696	0.087895	0.945421	0.779816	0.275095
	SPUB23099	1	Tumor	FFPE	WES	GRCh38.p10	82.638	59	0.410422	0.071291	0.003345	0.124816	0.941995	0.77045	0.274105
	SPUB15328	0	Tumor	FFPE	WES	GRCh38.p10	78.9582	57	0.547782	0.047066	0.001252	0.104383	0.946973	0.780148	0.254947
	SPUB3134	1	Tumor	FFPE	WES	GRCh38.p10	76.1017	55	0.598062	0.042523	0.002282	0.080457	0.94712	0.775545	0.229236
	NPUB25226	1	Tumor	FFPE	WGS	GRCh38.p10	53.4064	53	0.127211	0.073843	6e-06	0.238569	0.956962	0.87935	0.023783
	NPUB29700	1	Tumor	FFPE	WGS	GRCh38.p10	51.1626	52	0.071919	0.069319	7e-06	0.24742	0.962608	0.909114	0.003163
	SPUB5546	1	Tumor	FFPE	WES	GRCh38.p10	69.0593	51	0.570256	0.048018	0.002658	0.088401	0.942018	0.752977	0.195462
	SPUB19500	1	Tumor	FFPE	WES	GRCh38.p10	70.8074	51	0.518428	0.055177	0.002711	0.096643	0.941921	0.748829	0.210449
	SPUB16043	1	Tumor	FFPE	WES	GRCh38.p10	64.2918	51	0.633191	0.041462	0.000892	0.090441	0.945023	0.767927	0.164926
	NPUB28320	1	Tumor	FFPE	WGS	GRCh38.p10	53.5319	51	0.151114	0.099999	7e-06	0.248716	0.958791	0.901415	0.026943
	SPUB13880	1	Tumor	FFPE	WES	GRCh38.p10	67.2752	50	0.611618	0.035839	0.001057	0.094067	0.945769	0.757578	0.184166
	SPUB16315	1	Tumor	FFPE	WES	GRCh38.p10	58.4919	50	0.755409	0.023699	0.000463	0.046523	0.94149	0.764287	0.129575
	NPUB22502	1	Tumor	FFPE	WGS	GRCh38.p10	51.1948	50	0.105147	0.083672	8e-06	0.233901	0.960753	0.867001	0.026076
	NPUB23750	1	Tumor	FFPE	WGS	GRCh38.p10	51.8333	50	0.100994	0.067039	5e-06	0.241649	0.959427	0.902236	0.022608
	NPUB25457	1	Tumor	FFPE	WGS	GRCh38.p10	50.8443	49	0.081078	0.085979	7e-06	0.245468	0.959683	0.856538	0.03203
	NPUB24825	1	Tumor	FFPE	WGS	GRCh38.p10	49.947	49	0.067946	0.088625	2.1e-05	0.26678	0.955526	0.897015	0.014087
	NPUB24519	1	Tumor	FFPE	WGS	GRCh38.p10	48.1765	47	0.096856	0.064265	5e-06	0.246419	0.956155	0.897074	0.009263
	SPUB16064	1	Tumor	FFPE	WES	GRCh38.p10	51.7726	46	0.648009	0.04825	0.000825	0.07999	0.926794	0.725451	0.08984
	NPUB24790	1	Tumor	FFPE	WGS	GRCh38.p10	45.1031	46	0.063215	0.085892	0.00057	0.24871	0.961066	0.880463	0.001968
	NPUB28517	1	Tumor	FFPE	WGS	GRCh38.p10	46.472	46	0.097268	0.072768	9e-06	0.242821	0.955849	0.812505	0.004448
	SPUB23057	1	Tumor	FFPE	WES	GRCh38.p10	55.2853	45	0.533991	0.075869	0.003037	0.088058	0.920902	0.703992	0.120336
	SPUB19898	1	Tumor	FFPE	WES	GRCh38.p10	69.7556	45	0.557982	0.049799	0.002643	0.089134	0.937628	0.70323	0.188483
	NPUB24315	1	Tumor	FFPE	WGS	GRCh38.p10	45.4396	45	0.094614	0.06808	9e-06	0.260037	0.959694	0.85915	0.003981
	SPUB14491	0	Tumor	FFPE	WES	GRCh38.p10	59.5445	44	0.617382	0.038943	0.000984	0.094569	0.93361	0.701134	0.145356
	NPUB29449	1	Tumor	FFPE	WGS	GRCh38.p10	45.7376	44	0.150529	0.086152	7e-06	0.250604	0.955913	0.885727	0.009223
	NPUB28745	1	Tumor	FFPE	WGS	GRCh38.p10	44.7861	44	0.061646	0.078249	0.000572	0.256957	0.955084	0.821872	0.007175
	NPUB24183	1	Tumor	FFPE	WGS	GRCh38.p10	43.9081	44	0.075415	0.093908	8e-06	0.269223	0.960072	0.852687	0.0038
	NPUB28698	1	Tumor	FFPE	WGS	GRCh38.p10	44.723	44	0.087353	0.074391	7e-06	0.255143	0.954322	0.810562	0.010863
	NPUB27266	1	Tumor	FFPE	WGS	GRCh38.p10	43.5632	44	0.072075	0.074348	4e-06	0.251033	0.960658	0.861782	0.002578
	NPUB24422	1	Tumor	FFPE	WGS	GRCh38.p10	44.7854	44	0.104489	0.074479	3e-06	0.270065	0.955847	0.844171	0.006853
	SPUB4574	1	Tumor	FFPE	WES	GRCh38.p10	59.6746	43	0.611986	0.039892	0.002334	0.075567	0.927933	0.672751	0.15151
	NPUB29424	1	Tumor	FFPE	WGS	GRCh38.p10	43.1481	43	0.074759	0.06776	9e-06	0.225519	0.956521	0.879941	0.002235
	NPUB22721	1	Tumor	FFPE	WGS	GRCh38.p10	45.5851	43	0.093201	0.068127	9e-06	0.244456	0.952373	0.792486	0.021138
	NPUB25628	1	Tumor	FFPE	WGS	GRCh38.p10	42.5237	43	0.072477	0.069529	4e-06	0.239658	0.955986	0.883619	0.00193
	NPUB24361	1	Tumor	FFPE	WGS	GRCh38.p10	42.4835	43	0.0885	0.066222	5e-06	0.2492	0.956399	0.806771	0.002438
	NPUB22255	1	Tumor	FFPE	WGS	GRCh38.p10	43.7497	43	0.064713	0.066823	4e-06	0.245102	0.960445	0.858169	0.004408
	SPUB19499	1	Tumor	FFPE	WES	GRCh38.p10	62.6225	42	0.547788	0.049767	0.002602	0.096801	0.930527	0.669812	0.163913
	NPUB29537	1	Tumor	FFPE	WGS	GRCh38.p10	43.8225	42	0.064554	0.086726	0.000561	0.258863	0.953161	0.774473	0.00975
	NPUB20967	1	Tumor	FFPE	WGS	GRCh38.p10	43.1527	42	0.085081	0.099583	2e-05	0.279314	0.95542	0.86293	0.004619
	NPUB26486	1	Tumor	FFPE	WGS	GRCh38.p10	42.5602	42	0.090971	0.073995	9e-06	0.258159	0.957653	0.833335	0.00392
	NPUB25392	1	Tumor	FFPE	WGS	GRCh38.p10	44.7107	42	0.105649	0.085141	1.9e-05	0.271784	0.95762	0.795328	0.019709
	NPUB22678	1	Tumor	FFPE	WGS	GRCh38.p10	43.8586	42	0.097416	0.08702	4e-06	0.238988	0.957905	0.813729	0.009804
	NPUB25060	1	Tumor	FFPE	WGS	GRCh38.p10	40.9256	41	0.069674	0.067873	0.000576	0.244151	0.955718	0.803898	0.002662
	NPUB20995	1	Tumor	FFPE	WGS	GRCh38.p10	45.4277	41	0.239617	0.076647	6e-06	0.19131	0.956323	0.718866	0.034879
	NPUB22736	1	Tumor	FFPE	WGS	GRCh38.p10	43.7101	41	0.074748	0.064226	7e-06	0.26122	0.959091	0.789231	0.020487
	NPUB29312	1	Tumor	FFPE	WGS	GRCh38.p10	41.5453	41	0.092253	0.06308	5e-06	0.257802	0.954563	0.823235	0.002111
	NPUB23881	1	Tumor	FFPE	WGS	GRCh38.p10	42.0023	41	0.077055	0.07378	7e-06	0.259077	0.958881	0.779193	0.005071
	SPUB14142	1	Tumor	FFPE	WES	GRCh38.p10	53.8523	40	0.564779	0.065426	0.000956	0.100551	0.929896	0.653115	0.115677
	NPUB28855	1	Tumor	FFPE	WGS	GRCh38.p10	40.6424	40	0.195715	0.076868	6e-06	0.240119	0.954319	0.812088	0.006842
	NPUB25173	1	Tumor	FFPE	WGS	GRCh38.p10	41.619	40	0.09106	0.067059	5e-06	0.23288	0.954299	0.748312	0.007462
	NPUB27217	1	Tumor	FFPE	WGS	GRCh38.p10	40.3959	40	0.077042	0.066448	5e-06	0.249982	0.949605	0.709903	0.010692
	NPUB25366	1	Tumor	FFPE	WGS	GRCh38.p10	41.3485	40	0.065856	0.064044	4e-06	0.240532	0.950421	0.707767	0.005334
	NPUB21748	1	Tumor	FFPE	WGS	GRCh38.p10	41.9575	40	0.141834	0.087273	1.4e-05	0.276781	0.950998	0.729583	0.017245
	NPUB21173	1	Tumor	FFPE	WGS	GRCh38.p10	41.5911	39	0.071564	0.096649	7e-06	0.255244	0.954245	0.732423	0.006237
	NPUB25580	1	Tumor	FFPE	WGS	GRCh38.p10	39.6828	39	0.094988	0.065444	5e-06	0.26499	0.953743	0.784385	0.004242
	NPUB23081	1	Tumor	FFPE	WGS	GRCh38.p10	41.2182	39	0.069654	0.063427	4e-06	0.244923	0.9537	0.764406	0.0067
	NPUB24816	1	Tumor	FFPE	WGS	GRCh38.p10	39.6397	39	0.119238	0.079265	9e-06	0.274314	0.95394	0.826648	0.008101
	NPUB24677	1	Tumor	FFPE	WGS	GRCh38.p10	39.9244	38	0.10575	0.078323	4e-06	0.261504	0.953576	0.737733	0.005272
	NPUB28345	1	Tumor	FFPE	WGS	GRCh38.p10	38.9105	38	0.082586	0.0779	7e-06	0.27644	0.953337	0.756416	0.003868
	SPUB16871	1	Tumor	FFPE	WES	GRCh38.p10	54.795	37	0.772146	0.025906	0.000442	0.055123	0.924802	0.61824	0.129666
	NPUB23723	1	Tumor	FFPE	WGS	GRCh38.p10	37.9048	37	0.245849	0.085566	6e-06	0.207147	0.953921	0.738975	0.001603
	NPUB26147	1	Tumor	FFPE	WGS	GRCh38.p10	37.2085	37	0.079679	0.083284	7e-06	0.268099	0.955856	0.719874	0.001736
	NPUB24446	1	Tumor	FFPE	WGS	GRCh38.p10	39.6621	37	0.075123	0.077361	7e-06	0.265892	0.953479	0.70461	0.008053
	NPUB26129	1	Tumor	FFPE	WGS	GRCh38.p10	38.1857	37	0.058994	0.099759	7e-06	0.262551	0.958009	0.72775	0.002448
	NPUB29094	1	Tumor	FFPE	WGS	GRCh38.p10	40.6449	37	0.087426	0.102485	7e-06	0.260105	0.947386	0.651104	0.008784
	SPUB19564	1	Tumor	FFPE	WES	GRCh38.p10	48.4646	36	0.506821	0.096059	0.003249	0.088593	0.888688	0.597886	0.097532
	NPUB28858	1	Tumor	FFPE	WGS	GRCh38.p10	45.2223	36	0.099559	0.097542	4e-06	0.268393	0.942988	0.61926	0.058692
	NPUB20413	1	Tumor	FFPE	WGS	GRCh38.p10	38.4087	36	0.102472	0.094	9e-06	0.258487	0.952209	0.681314	0.006153
	SPUB17460	1	Tumor	FFPE	WES	GRCh38.p10	46.6093	35	0.81159	0.023047	0.000316	0.049098	0.916088	0.587097	0.090611
	NPUB24096	1	Tumor	FFPE	WGS	GRCh38.p10	38.9207	35	0.107493	0.105925	6e-06	0.25391	0.954595	0.63594	0.004068
	NPUB29996	1	Tumor	FFPE	WGS	GRCh38.p10	35.9981	35	0.098107	0.088089	4e-06	0.274128	0.953274	0.701311	0.001475
	SPUB1124	1	Tumor	FFPE	WES	GRCh38.p10	42.6033	34	0.738614	0.037671	0.001665	0.034682	0.903035	0.571172	0.065814
	NPUB26672	1	Tumor	FFPE	WGS	GRCh38.p10	39.2528	34	0.171792	0.099626	6e-06	0.235971	0.954752	0.621192	0.013471
	NPUB28555	1	Tumor	FFPE	WGS	GRCh38.p10	36.7413	33	0.121847	0.104134	6e-06	0.270882	0.9536	0.605579	0.004912
	NPUB21395	1	Tumor	FFPE	WGS	GRCh38.p10	32.3617	32	0.095523	0.118755	0.000511	0.281944	0.953234	0.584915	0.001376
	NPUB21973	1	Tumor	FFPE	WGS	GRCh38.p10	33.9337	32	0.131135	0.110159	4e-06	0.274412	0.950991	0.586526	0.00253
	NPUB22817	1	Tumor	FFPE	WGS	GRCh38.p10	34.423	31	0.091857	0.123093	0.000505	0.266778	0.949526	0.529416	0.00853
	NPUB28954	1	Tumor	FFPE	WGS	GRCh38.p10	34.628	31	0.120188	0.107877	6e-06	0.291641	0.95363	0.547916	0.010445
	NPUB27852	1	Tumor	FFPE	WGS	GRCh38.p10	33.152	31	0.166305	0.090092	4e-06	0.287059	0.941809	0.559786	0.007183
	NPUB20155	1	Tumor	FFPE	WGS	GRCh38.p10	32.7927	30	0.137246	0.111945	6e-06	0.277164	0.950104	0.525263	0.003423
	NPUB23903	1	Tumor	FFPE	WGS	GRCh38.p10	34.4783	30	0.103159	0.095239	0.00053	0.265776	0.945973	0.513341	0.012323
	NPUB28201	1	Tumor	FFPE	WGS	GRCh38.p10	33.0344	30	0.128768	0.128136	4e-06	0.269364	0.947547	0.510576	0.005622
	NPUB26512	1	Tumor	FFPE	WGS	GRCh38.p10	33.2545	30	0.130521	0.104495	6e-06	0.289602	0.936922	0.504807	0.003982
	SPUB23082	1	Tumor	FFPE	WES	GRCh38.p10	39.9172	29	0.666591	0.041152	0.002033	0.061289	0.887714	0.498549	0.061155
	SPUB14512	0	Tumor	FFPE	WES	GRCh38.p10	38.8207	28	0.863858	0.023135	0.000225	0.028179	0.907469	0.47566	0.0615
	NPUB20484	1	Tumor	FFPE	WGS	GRCh38.p10	32.7836	28	0.166681	0.111769	1.6e-05	0.288554	0.936905	0.463554	0.008171
	NPUB26585	1	Tumor	FFPE	WGS	GRCh38.p10	27.7986	27	0.168524	0.110905	4e-06	0.284791	0.941266	0.394209	0.001107
	SPUB4428	1	Tumor	FFPE	WES	GRCh38.p10	30.6969	26	0.688205	0.061392	0.001869	0.057012	0.847891	0.420823	0.018667
	NPUB25074	1	Tumor	FFPE	WGS	GRCh38.p10	32.3017	26	0.205771	0.114599	5e-06	0.258057	0.918001	0.427957	0.014296
	SPUB15148	1	Tumor	FFPE	WES	GRCh38.p10	28.7453	25	0.798226	0.034726	0.000398	0.049814	0.86805	0.406752	0.007341
	NPUB26133	1	Tumor	FFPE	WGS	GRCh38.p10	32.5342	25	0.081465	0.131538	6e-06	0.287109	0.915349	0.417312	0.012295
	SPUB23033	1	Tumor	FFPE	WES	GRCh38.p10	30.3289	24	0.69298	0.058074	0.002187	0.046929	0.819862	0.39726	0.023586
	SPUB19309	1	Tumor	FFPE	WES	GRCh38.p10	28.2788	24	0.839341	0.021659	0.000543	0.038812	0.865628	0.385924	0.009546
	SPUB4792	1	Tumor	FFPE	WES	GRCh38.p10	23.5781	19	0.756396	0.042392	0.001781	0.040377	0.780212	0.267932	0.009629
	NPUB29923	1	Tumor	FFPE	WGS	GRCh38.p10	23.0835	19	0.175923	0.152825	5e-06	0.2716	0.876504	0.238367	0.002488
	SPUB23056	1	Tumor	FFPE	WES	GRCh38.p10	26.1204	17	0.664736	0.078626	0.002251	0.046078	0.722168	0.291778	0.027049
	SPUB19880	1	Tumor	FFPE	WES	GRCh38.p10	23.368	17	0.696779	0.07062	0.002045	0.04317	0.729756	0.261006	0.014186
	SPUB19535	1	Tumor	FFPE	WES	GRCh38.p10	21.38	16	0.736465	0.05156	0.002121	0.036689	0.715402	0.214251	0.011711
	SPUB14367	1	Tumor	FFPE	WES	GRCh38.p10	18.3045	16	0.841117	0.032798	0.000314	0.038556	0.738906	0.160629	0.001028
	NPUB23988	1	Tumor	FFPE	WGS	GRCh38.p10	14.3802	10	0.320473	0.175277	2e-06	0.221563	0.521242	0.112914	0.002526
	SPUB15663	1	Tumor	FFPE	WES	GRCh38.p10	10.5385	9	0.897059	0.019962	0.000383	0.019013	0.461055	0.03055	0.000105
	NPUB24503	1	Tumor	FFPE	WGS	GRCh38.p10	8.42996	7	0.232943	0.143664	6e-06	0.26103	0.310077	0.010383	0.000181

## Sheet: Supp. Table 5
	Supplemental Table 5. Lymphoma driver mutation list
	Gene name
	ABL1	COQ7	HIST1H1E	LTB	PIK3CA	TBL1XR1
	ACTB	CREBBP	HIST1H2AC	LYN	PIK3CD	TBX22
	ACTG1	CRIP1	HIST1H2AM	MAGT1	PIK3R1	TCF3
	ANKRD17	CTNNB1	HIST1H2BC	MAML2	PIM1	TCL1A
	ARID1A	CUL4B	HIST1H2BK	MAP2K1	PIM2	TET2
	ARID1B	CXCR4	HIST1H3B	MAP4K4	PLCG1	TGFBR2
	ARID5B	CXCR5	HIST2H2BE	MARK1	PLCG2	TIPARP
	ATM	DCAF6	HLA-A	MCL1	POU2AF1	TLN2
	ATR	DDR2	HLA-B	MECOM	POU2F2	TLR2
	B2M	DDX10	HLA-C	MEF2B	PPP1R9B	TMEM30A
	BCL10	DDX3X	HLA-DMA	MEF2C	PRDM1	TMSB4X
	BCL11A	DDX6	HLA-DMB	MET	PRKCB	TNFAIP3
	BCL2	DICER1	HNF1B	MGA	PRKDC	TNFRSF14
	BCL2L11	DNMT3A	HNRNPD	MLL3	PRPS1	TOX
	BCL6	DOCK1	HNRNPH1	MPEG1	PTEN	TP53
	BCL7A	DTX1	HNRNPU	MS4A1	PTPN1	TRAF3
	BCR	DUSP2	HRAS	MSH2	PTPN11	TRIP12
	BIRC3	EBF1	HVCN1	MSH6	PTPN14	TRRAP
	BIRC6	EEF1A1	ID3	MTOR	PTPN6	U2AF1
	BLM	EP300	IDH1	MYB	PTPRD	UBE2A
	BRAF	ETS1	IDH2	MYBPC2	PTPRK	UBR5
	BRIN3P	ETV6	IGLL5	MYC	RAD9A	UNC5C
	BTBD3	EZH2	IKBKB	MYD88	RARA	UNC5D
	BTG1	FAM5C	IKZF1	MYOD1	RB1	USP6
	BTG2	FAS	IKZF3	MYOM2	RELN	USP7
	BTK	FBX011	IL16	NANOG	RFX7	VPS13B
	CALR	FBXW7	IL4R	NAV1	RFXAP	WAC
	CAMK2D	FHIT	IL6	NCOR1	RHOA	WEE1
	CARD11	FIP1L1	INO80	NCOR2	RRAGC	WHSC1
	CASP8	FLT3	IRF4	NF1	RUNX1	XBP1
	CBLB	FLT4	IRF8	NFKB1	S1PR2	XPO1
	CCL4	FOXC1	ITPKB	NFKB2	SCRIB	YY1
	CCND1	FOXO1	JAK1	NFKBIA	SETD1B	ZBTB7A
	CCND3	FOXP1	JAK2	NFKBIE	SETD2	ZC3H12A
	CD22	FUBP1	JAK3	NFKBIZ	SETD5	ZEB2
	CD274	FUS	JUNB	NLRC5	SF3B1	ZFAT
	CD36	FUT5	KCMF1	NLRP8	SGK1	ZFHX3
	CD58	GABRA2	KIT	NOL9	SH2B3	ZFP36L1
	CD70	GNA13	KLF2	NOTCH1	SIN3A	ZFX
	CD79A	GNAI2	KLHL14	NOTCH2	SMARCA4	ZNF292
	CD79B	GNAS	KLHL21	NRAS	SMEK1	ZNF423
	CD83	GOLGA5	KLHL6	OSBPL10	SOCS1	ZNF608
	CDC73	GPC5	KMT2C	P2RY8	SPEN
	CDKN2A	GRB2	KMT2D	PAPOLG	STAT3
	CELSR2	GRHPR	KRAS	PARD3	STAT5B
	CHD1	GSG2	LAMA5	PAX5	STAT6
	CHD8	HASPIN	LCOR	PCLO	SWAP70
	CHEK2	HIST1H1B	LIN54	PCM1	SYK
	CHST2	HIST1H1C	LRIG3	PDE4DIP	TAF1
	CIITA	HIST1H1D	LRP1B	PHF6	TAP1

## Sheet: Supp. Table 6
	Supplemental Table 6. Lymphoma CNV alterations list
	Peak	Alteration
	1q23.3	gain
	1q32.1	gain
	2p16.1	gain
	3q28	gain
	6p21.1	gain
	7q22.1	gain
	8q24.21	gain
	9p24.1	gain
	11q23.3	gain
	12p12.1	gain
	13q31.3	gain
	17q24.3	gain
	18q21.33	gain
	19q13.42	gain
	1p36.32	loss
	1p36.11	loss
	1p31.1	loss
	1p13.1	loss
	1q42.12	loss
	2q22.2	loss
	3p21.31	loss
	3q28	loss
	4q21.22	loss
	4q35.1	loss
	6p21.33	loss
	6q14.1	loss
	6q14.3	loss
	6q21	loss
	6q23.3	loss
	8q12.1	loss
	9p21.3	loss
	9q21.13	loss
	10q23.31	loss
	12p13.2	loss
	13q14.2	loss
	13q34	loss
	14q32.31	loss
	15q15.3	loss
	16q12.1	loss
	17p11.2	loss
	17p13.1	loss
	17q25.1	loss
	18q23	loss
	19p13.2	loss
	19p13.3	loss

## Sheet: Supp. Table 7
	Supplemental Table 7. Patient Characteristics by Time of Relapse
		All Eligible R/R Patients	Primary Refractory (R/R <6 months)	Early Relapse (6< R/R <24 months)	Late Relapse (R/R >24 months)	p-value*
	Observations, n (%)	228	45 (30%)	69 (46%)	36 (24%)
	Age					0.57
	Mean (SD)	62.4 (13)	60.2 (13)	62.4 (13)	63.7 (10)
	Median	64	60	64	62.5
	IQR	55.0, 72.0	50.0, 71.0	56.0, 71.0	56.8, 71.3
	Range	24.0, 91.0	29.0, 82.0	24.0, 91.0	41.0, 83.0
	Not available	6	0	0	0
	Age group, n (%)					0.33
	<=60	91 (41.0%)	23 (51.1%)	26 (37.7%)	14 (38.9%)
	>60	131 (59.0%)	22 (48.9%)	43 (62.3%)	22 (61.1%)
	Not available	6	0	0	0
	Sex, n (%)					0.71
	Male	142 (64.0%)	31 (68.9%)	43 (62.3%)	22 (61.1%)
	Female	73 (36.0%)	14 (31.1%)	26 (37.7%)	14 (38.9%)
	Not available	6	0	0	0
	Dark-zone Signature (n, %)					0.031
	ABC	68 (46.6%)	7 (22.6%)	26 (51.0%)	16 (61.5%)
	GCB	39 (26.7%)	11 (35.5%)	11 (21.6%)	5 (19.2%)
	DZsig - positive	24 (16.4%)	8 (25.8%)	11 (21.6%)	1 (3.8%)
	Unclassified	15 (10.3%)	5 (16.1%)	3 (9.8%)	4 (15.4%)
	Not available	82	14	18	10
	Ann Arbor Stage, n (%)					0.86
	I-II	37 (24.2%)	12 (26.7%)	15 (22.4%)	8 (22.9%)
	III-IV	116 (75.8%)	33 (73.3%)	52 (77.6%)	27 (77.1%)
	Not available	75	0	2	1
	PS Group, n (%)					0.74
	<2	120 (85.7%)	37 (88.1%)	50 (83.3%)	29 (87.9%)
	>=2	20 (14.3%)	5 (11.9%)	10 (16.7%)	4 (12.1%)
	Not available	88	3	9	3
	aaIPI, n (%)					0.86
	0	33 (15.1%)	6 (13.3%)	13 (18.8%)	8 (22.2%)
	1	87 (39.7%)	19 (42.2%)	26 (37.7%)	10 (27.8%)
	2	82 (37.4%)	17 (37.8%)	24 (34.8%)	15 (41.7%)
	3	17 (7.8%)	3 (6.7%)	6 (8.7%)	3 (8.3%)
	Not available	9	0	0	0
	LDH Group (n, %)					0.48
	Elevated	110 (67.5%)	24 (72.7%)	30 (60.0%)	18 (62.1%)
	Not Elevated	53 (32.5%)	9 (27.3%)	20 (40.0%)	11 (37.9%)
	Not available	65	12	19	7
	Extranodal sites, n (%)					0.4
	0-1	122 (77.2%)	34 (75.6%)	52 (75.4%)	31 (86.1%)
	>=2	36 (22.8%)	11 (24.4%)	17 (24.6%)	5 (13.9%)
	Not available	70	0	0	0
	Bulky Disease, n (%)					0.23
	Yes	13 (8.4%)	6 (13.3%)	3 (4.4%)	3 (8.6%)
	No	142 (91.6%)	39 (86.7%)	65 (95.6%)	32 (91.4%)
	Not available	73	0	1	1
	Bone Marrow involvement, n (%)					0.25
	Yes	33 (23.1%)	7 (16.7%)	15 (24.6%)	11 (25.6%)
	None	109 (76.2%)	35 (83.3%)	46 (75.4%)	22 (74.4%)
	Not available	86	3	8	3
	B symptoms, n (%)					0.2
	Yes	44 (30.1%)	14 (32.6%)	23 (35.4%)	6 (18.2%)
	No	102 (69.9%)	29 (67.4%)	42 (64.6%)	27 (81.8%)
	Not available	82	2	4	3
	Last Follow-up, n (%)					0.33
	Alive	52 (28.0%)	9 (21.4%)	15 (25.0%)	11 (36.7%)
	Dead	134 (72.0%)	33 (78.6%)	45 (75.0%)	19 (63.3%)
	Not available	42	3	9	6
	Primary COD, n (%)					0.99
	Disease	88 (88.0%)	27 (87.1%)	37 (88.1%)	19 (90.5%)
	Therapy	5 (5.0%)	2 (6.5%)	2 (4.8%)	1 (4.8%)
	Other	7 (7.0%)	2 (6.5%)	3 (7.1%)	1 (4.8%)
	Not available	128	14	27	15
	Time from relapse to last follow-up (months)					<0.001
	Mean (SD)	39.9 (53)	17.7 (38)	49.1 (56)	59.3 (57)
	Median	10.2	3.65	21.3	39.8
	IQR	3.45, 65.0	1.81, 10.1	6.0, 81.7	11.6, 83.3
	Range	0.03, 210.1	0.03, 210.1	1.2, 181.0	0.5, 188.1
	Not available	88	3	9	6
	* p-value represents comparison between three cohorts defined by time of relapse. All eligible R/R patients column shown here as reference. Categorical variables were analyzed using Chi-square test, numerical variables were analyzed using Kruskal-Wallis test.
